# Supplementary material for: Serious Life Events in People with Visual Impairment Versus the General Population
Source: Int J Environ Res Public Health. 2021 Nov 2;18(21):11536. doi: 10.3390/ijerph182111536 (PMC8583190; doi:10.3390/ijerph182111536)
Supplement: Supplementary file 1 [file ijerph-18-11536-s001.zip]

Archive with 1 entries (1 files):
- ijerph-1310909-supplementary.pdf
